# Supplementary material for: An Approach to Identify Individual Functional Single Nucleotide Polymorphisms and Isoform MicroRNAs
Source: Biomed Res Int. 2019 Jul 30;2019:6193673. doi: 10.1155/2019/6193673 (PMC6699389; doi:10.1155/2019/6193673)
Supplement: Supplementary Materials — There are three supplement data as follows: The 96 SNPs positions mapping to 90 pre-miRNAs of HG00096 is shown in Supplement Table 1. The SNP-pre-miRNA sequences of HG00096 can be shown as Supplement Table 2. The identification mature miRNAs of SNP-pre-miRNAs of HG00096 are shown as Supplement Table 3. [file 6193673.f1.zip]

Archive with 3 entries (3 files):
- 6193673.f1.txt
- 6193673.f2.txt
- 6193673.f3.txt
